# Supplementary material for: SpliceHarmonization: an integrated method for identifying RNA splicing events in therapeutics for splicing modulation
Source: Bioinformatics. 2026 Mar 20;42(4):btag111. doi: 10.1093/bioinformatics/btag111 (PMC13064980; doi:10.1093/bioinformatics/btag111)
Supplement: btag111_Supplementary_Data [file btag111_supplementary_data.zip]

Archive with 4 entries (4 files):
- FINAL_Supplemenary Materials.docx
- FINAL_Supplementary Methods.docx
- TableS9.HiB_validation_summary.csv
- TableS10.HiR_validation_summary.csv
